# Supplementary material for: Boron isotopes in boninites document rapid changes in slab inputs during subduction initiation
Source: Nat Commun. 2022 Feb 22;13:993. doi: 10.1038/s41467-022-28637-6 (PMC8863828; doi:10.1038/s41467-022-28637-6)
Supplement: Supplementary file 4 — Supplementary Data 1 [file 41467_2022_28637_MOESM4_ESM.xlsx]

## Sheet: All
Sample	1439A-20X-CC	1439A-21X-1	1439C-2R-3	1439C-2R-3	1439C-4R-1	1439C-9R-1	1439C-11R-1	1439C-15R-1	1439C-15R-1	1439C-16R-1	1439C-18R-2	1439C-19R-4	1439C-22R-1	1439C-26R-3	1439C-28R-3	1439C-29R-2	1439C-29R-2	1439C-31R-1	1439C-37R-1	1439C-38R-1	1439C-41R-1	1439C-42R-1	1442A-31R-1	1442A-31R-2	1442A-34R-1	1442A-35R-1	1442A-35R-1	1442A-36R-2	1442A-37R-1	1442A-38R-1	1442A-40R-1	1442A-41R-1	1442A-42R-1	1442A-43R-1a	1442A-43R-1b	1442A-43R-1c	1442A-47R-1	1442A-53R-1	1442A-53R-1	1442A-56R-1
Interval (cm)	26/29	10/12	8/13	66/69	9/12	6/10	124-127	1/4	25/30	26-30	83/88	11-17	89-92	47-49	45/48	50-57	58/61	15-20	46/49	103-106	99-106	58-63	17/19	25/28	94-97	22/24	51-55	17-22	71/74	16/19	3-5	24-29	0/3	4-7	53/56	67-72	50-55	99/102	129-132	19-24
Depth (mbsf)	179.63	182.6	184.83	185.41	201.69	250.66	266.64	289.81	290.05	299.76	321.255	333.16	349.19	390.66	410.2	418.27	418.35	436.25	485.26	495.63	515.09	518.88	266.77	267.91	296.74	305.72	306.01	316.495	325.81	334.96	354.33	364.24	373.8	383.54	384.03	384.17	423.1	482.09	481.39	510.49
Lith. unit	VI-2	VI-3	2a	2a	3a	5	5	6	6	6	6	6	6	7	8	8	8	8	9a	9a	10	10	2a	2a	2a	2b	2b	2b	2b	2b	2b	2b	2b	2b	2b	2b	3	4	4	4
Sub-series	off-axis	off-axis	off-axis	off-axis	off-axis	off-axis	axial	off-axis	off-axis	axial	axial	axial	axial	axial	axial	axial	axial	axial	axial	axial	axial	axial	axial	axial	axial	axial	axial	axial	axial	axial	axial	axial	axial	axial	axial	axial	axial	axial	axial	axial
Series	boninite	boninite	boninite	boninite	boninite	boninite	boninite	boninite	boninite	boninite	boninite	boninite	boninite	boninite	boninite	boninite	boninite	boninite	boninite	boninite	boninite	boninite	boninite	boninite	boninite	boninite	boninite	boninite	boninite	boninite	boninite	boninite	boninite	boninite	boninite	boninite	boninite	boninite	boninite	boninite
Rock type	HSB	HSB	HSB	HSB	HSB	HMA	LSB	HSB	HSB	LSB	LSB	LSB	LSB	LSB	LSB	HMA	LSB	LSB	HMA	LSB	LSB	HMA	LSB	HMA	LSB	HSB	HMA	LSB	HMA	HMA	LSB	HMA	HMA	HMA	HMA	HMA	LSB	LSB	HMA	LSB
POOL(Y/N)	N	N	N	N	N	N	Y	N	N	Y	N	Y	Y	Y	N	Y	N	Y	N	Y	Y	Y	N	N	N	N	Y	Y	N	N	N	Y	N	Y	N	Y	Y	N	Y	Y
wt.%
SiO2							49.62	53.7807	55.4837	53.52		50.48	52.07			51.88		51.02		53	50.89	57.45				56.5666	55.93	53.28	61.6142			57.03		61.86		62.08	57.73		57.68	53.48
TiO2	0.11808	0.12806	0.15569	0.13516	0.18089	0.22081	0.31	0.155624	0.202684	0.29	0.27264	0.33	0.31		0.20773	0.35	0.34877	0.21	0.34863	0.32	0.43	0.48		0.40448		0.19589	0.34	0.36	0.235101	0.41462		0.4	0.31232	0.48	0.50312	0.49	0.36	0.27513	0.3	0.31
Al2O3	7.8059	8.74292	9.93904	8.6416	11.327	12.6662	11.04	9.78704	10.9755	11.82	11.1784	12.8	11.46		10.214	17.09	15.1762	10.74	16.3517	15.93	14.49	15.85		16.8062		11.1534	15.25	15.12	14.2157	15.9717		14.13	15.5697	15.36	15.2593	15.79	15.5	15.1828	16.16	16.77
Fe2O3T							9.13	8.11648	7.32242	8.04		8.7	8.5			7.73		7.74		7.79	6.89	8.18				7.70783	7.34	8.02	6.29339			7.74		6.63		6.79	8.09		7.11	7.5
FeOT	9.30521	8.98255	8.89043	8.43601	8.2221	7.53035					7.93982				8.17557		7.77256		6.18923					8.42923						7.38629			7.5137		6.62765			8.72242
MnO							0.24	0.144097	0.130023	0.13		0.14	0.13			0.11		0.13		0.13	0.13	0.08				0.137217	0.13	0.13	0.0602569			0.09		0.05		0.05	0.12		0.11	0.06
MgO	20.088	18.3524	15.5109	16.7304	10.3269	6.22328	17.68	15.7728	11.0721	14.51	14.2525	12.59	14.74		17.6364	7.87	8.69604	15.87	6.33719	8.93	10.85	5.89		6.03377		11.1846	6.98	8.4	4.77906	5.2106		6.49	5.93235	2.54	2.30158	2.74	8.15	8.4327	6.87	10.2
CaO	5.84504	6.38843	7.10039	6.11381	7.93029	7.7076	8.29	6.37003	6.31474	7.38	7.65714	11.2	8.16		7.8567	9.8	10.6391	10.39	9.30504	9.54	11.47	8.79		10.644		6.88074	9.9	11.04	6.98585	10.2917		9.29	9.82165	6.48	6.98662	6.67	8.47	9.92114	9.36	9.09
Na2O	1.03955	1.12112	1.41012	1.24741	1.59398	2.43973	1.76	1.41599	1.9972	2.04	1.8291	1.94	2		1.43686	3.68	2.28639	1.77	2.48406	2.27	2.01	2.8		2.76554		1.68825	2.65	1.97	2.71749	2.81688		2.55	2.34806	3.78	3.69918	3.65	2.17	2.01776	2.57	2.49
K2O	0.192335	0.26879	0.27517	0.313989	0.469784	0.37167	0.38	0.786767	1.17595	0.56	0.30075	0.35	0.7		0.160352	0.87	0.357187	0.4	0.248926	0.22	0.13	0.2		0.263693		0.56401	0.46	0.14	0.707278	0.218381		0.43	0.31354	0.82	0.466347	0.73	0.38	0.0816534	0.49	0.09
P2O5							0.05	0.0240161	0.0325059	0.05		0.08	0.05			0.09		0.05		0.05	0.06	0.08				0.0293361	0.06	0.07	0.0385249			0.07		0.1		0.09	0.06		0.06	0.06
Total							98.51	99.84	99.6	98.34		98.61	98.12			99.47		98.32		98.16	97.35	99.8				99.99	99.03	98.52	99.75			98.23		98.1		99.07	101.02		100.71	100.04
LOI							10.48	3.48649	4.89321	5.36		8.92	7.07			7.63		8.8		5.43	3.72	3.16				3.88206	2.9	4.17	2.1032			2.98		2.58		2.67	7.41		2.83	4.29
ppm
Li	6.52	5.57	6.49	6.23	6.44	7.53188		5.73	6.65		10.2				6.39		12.5		6.33				8.12	8.42	9.82	7.82			8.69	4.38	21.2		14.1		8.39			5.31
Be	0.148173	0.157836	0.217689	0.195647	0.230202	0.382384	0.204	0.16939	0.29564	0.282	0.283955	0.25	0.26	0.226	0.206047	0.315	0.278	0.202	0.345	0.316	0.214	0.398	0.302	0.41	0.333	0.298	0.399	0.245	0.373	0.402	0.385	0.332	0.311	0.577	0.507	0.551	0.365	0.335	0.392	0.243
Sc	29	29.2	30	28.9	32.1	29.2976	33.7	29.2	29	29	28	28.5	30.1	37.7	24.2	31.6	30.2	25.6	27.9	29.6	41.4	32.6	39.8	27.5	32.4	27.8	32	31.3	25.8	29	31.4	34.1	26.7	20.4	22.1	24.3	31	26.4	28.6	34.5
Ti	646	692	865	778	1010	1187.24	1730	795	1110	1630	1560	1720	1730	2660	1160	1920	1830	1200	2010	1750	2530	2620	1810	2230	1850	1050	1870	1990	1290	2180	2090	2180	1710	2670	2560	2680	1880	1530	1620	1610
V	133	140	154	141	173	170.519	169	143	157	158	151	157	149	224	136	198	185	140	189	191	210	220	192	216	186	147	183	208	173	207	206	196	176	224	211	227	179	157	171	181
Cr	1870	1650	1380	1520	827	237.692	1310	1520	818	1140	1090	1030	1060	726	1470	199	194	1540	72.4	245	759	92.4	197	35.3	204	754	222	467	101	96.8	135	196	113	6.23	3.43	4.87	239	150	183	204
Co	62.7	57.6	52.8	55.6	39.7	29.212	66.1	55.5	40.1	49.7	46.6	55.8	49.5	33.4	59.3	34	31.7	53.8	24	33.5	42.4	28.1	28.3	30.4	29.7	36.4	29.2	37.3	22.2	22.9	26.8	29.1	24.7	18.8	16.7	19.9	28.4	31.4	28.2	31.8
Ni	487	427	373	409	179	66.5581	582	401	219	369	347	409	324	157	611	86.4	78.7	492	31.7	89.5	180	32.1	50.3	45.8	51	139	53.2	161	33	39.1	45.9	37.2	37.7	13.2	12.1	15.4	61.3	55.1	54.9	58.7
Cu	39.9	42.4	49.4	43.9	42.6	67.0426	40.2	43.3	50.5	50.6	49	55.1	81.6	54.9	51.3	40.3	26.7	58.7	68.7	108	78.8	36.1	29.5	44.8	53.1	39.2	81.7	55.3	59.5	25.4	31.1	32.2	53.3	40.7	16.9	25.6	101	35.3	30.7	30
Zn	58.6	57.9	58.4	58.1	57.3	51.1791	66	57.4	59.5	56.9	55.6	66.5	56.7	62.6	54.4	57.5	56.8	54.2	44.6	60.8	55	56	48.1	60.1	56.5	53.8	192	59.1	48.9	43	50.3	51.3	53	49.6	45.9	57.2	55.6	59.1	52.5	55.5
Ga	6.58	7.15	8.32	7.56	9.47	11.3619	9.27	7.56	9.69	9.7	9.3	10.5	9.66	12.9	8.7	11.3	10.5	8.55	13	13	11.9	14.2	14.4	12.9	13.1	8.41	13.1	12.4	10.8	12.8	14.3	12.3	12.3	14.8	13.6	15.2	11.8	11.8	13.8	13
Ge	1.41	1.38	1.38	1.39	1.36	1.43289	1.27	1.38	1.32	1.31	1.38	1.16	1.38	1.36	1.2	1.19	0.754	1.15	0.425	1.21	1.36	1.15	1.53	0.547	1.38	0.597	1.36	1.28	0.557	0.602	1.28	1.29	0.603	1.23	0.617	1.1	1.27	1.09	1.25	0.829
Rb	9.63	11	12.2	12.5	17.8	17.8535	6.12	12.3	17.7	8.62	8.02	4.39	12	6	3.8	10.9	12.8	7.23	3.17	1.78	0.893	1.87	10.3	7.27	9.51	13.2	8.3	2.68	15.3	2.93	21.6	16.2	9.56	17.6	9.74	10.8	6.77	3.53	8.61	1.07
Sr	63.1	66.2	81.1	91.3	95.7	134.923	63.5	77.6	106	110	115	124	96.2	115	98.9	141	135	103	162	156	112	159	169	170	159	98.5	162	114	127	180	181	132	153	171	169	174	131	188	203	171
Y	3.04	3.32	4.26	3.84	5.13	6.45355	6.67	3.85	5.72	7.07	7.74	7.97	7.07	12.4	5.28	9.04	7.61	5.53	7.53	8.02	13.3	12.3	9.12	9.88	8.87	5.25	11.9	9.02	5.84	8.67	9.78	10.3	7.92	13.1	9.83	12.2	14.2	5.84	7.31	7.02
Zr	15	16.5	20.5	18.1	25	41.0296	22.5	18.4	30.2	27.8	27.6	28.8	27.9	28.9	20.6	30.3	30.6	20.8	35.2	33.4	28.3	38.9	28.1	41.3	34.8	30.7	34.5	27.9	42.5	39.6	35.9	34.7	35	53.1	56.3	52.5	27.2	35.7	34.9	27.8
Nb	0.357	0.383	0.47	0.413	0.59		0.439	0.412	0.635	0.48	0.488	0.508	0.49	0.502	0.357	0.541	0.485	0.419	0.594	0.58	0.487	0.737	0.546	0.685	0.627	0.536	0.597	0.516	0.728	0.653	0.643	0.6	0.564	0.924	0.884	0.924	0.542	0.525	0.572	0.482
Cd	0.0279	0.0289	0.0348	0.0325	0.0382	0.0383417		0.0313	0.0407		0.0399				0.0278								0.0327		0.0416						0.0336
Sn	0.116	0.154	0.162	0.143	0.173	0.295009		0.145	0.233		0.218				0.178		0.308		0.296				0.269	0.37	0.321	0.214			0.231	0.36	0.349		0.312		0.34			0.304
Sb	0.108	0.112	0.127	0.119	0.181	0.172308		0.112	0.147		0.0395				0.0244		0.0408		0.0197				0.027	0.0599	0.0299	0.137			0.111	0.0483	0.0449		0.0475		0.0676			0.0402
Cs	0.397	0.442	0.486	0.447	0.689	0.665778	0.0808	0.443	0.589	0.12	0.137	0.0957	0.233	0.133	0.093	0.0677	0.0588	0.188	0.0237	0.0181	0.0178	0.0193	0.351	0.13	0.201	0.5	0.158	0.0769	0.198	0.0746	0.609	0.253	0.159	0.455	0.127	0.122	0.19	0.0771	0.161	0.0123
Ba	15.6	17.4	20.4	18.7	26.6	35.7853	4.43	18.1	27.2	18.8	16.6	4.76	13.1	12.1	10	19.4	18.2	14.8	19	7.68	7.2	15	19.3	18.5	19	22.5	18.8	7.45	35.6	21	21.9	14.5	18	27.8	29.9	29.5	14.5	7.32	18.7	4.18
La	0.57	0.636	0.804956	0.712	0.959	1.56264	0.554	0.708	1.15	0.795	0.952	0.956	0.819	1.019	0.774	1.27	1.04	0.694	1.11	0.952	0.947	1.376	1.11	1.41	1.34	0.988	1.269	0.963	1.35	1.25	1.44	1.116	1.04	1.921	1.58	2.063	0.915	0.875	1.418	1.195
Ce	1.33	1.47	1.91	1.67	2.21	3.67516	1.75	1.69	2.78	2.328	2.81	2.705	2.336	3.141	2.16	3.476	2.89	1.902	3.07	2.754	3.009	3.942	3.01	3.85	3.52	2.44	3.572	2.911	3.25	3.42	3.86	3.314	2.89	5.197	4.29	5.663	2.517	2.41	3.729	2.976
Pr	0.203	0.225	0.292	0.262	0.345	0.553384	0.326	0.263	0.428	0.386	0.473	0.441	0.416	0.581	0.356	0.576	0.494	0.291	0.501	0.457	0.558	0.704	0.491	0.625	0.575	0.373	0.582	0.489	0.478	0.55	0.629	0.581	0.477	0.872	0.69	0.858	0.442	0.396	0.555	0.462
Nd	0.983	1.08	1.41	1.23	1.64	2.63402	1.88	1.25	2.04	2.06	2.47	2.35	2.21	3.24	1.81	3.04	2.58	1.52	2.56	2.39	3.12	3.77	2.56	3.2	2.96	1.82	2.97	2.63	2.26	2.88	3.23	3.18	2.45	4.43	3.47	4.4	2.23	2.04	2.72	2.37
Sm	0.299	0.326	0.443	0.389	0.506	0.766861	0.695	0.397	0.614	0.712	0.822	0.795	0.775	1.17	0.582	0.986	0.854	0.518	0.848	0.819	1.15	1.27	0.867	1.05	0.966	0.566	0.991	0.885	0.667	0.925	1.06	1.1	0.823	1.43	1.09	1.42	0.75	0.685	0.864	0.753
Eu	0.112	0.124	0.161	0.143	0.185	0.260419	0.272	0.146	0.218	0.271	0.31	0.305	0.293	0.465	0.223	0.377	0.354	0.196	0.376	0.321	0.467	0.47	0.364	0.409	0.363	0.201	0.363	0.34	0.25	0.417	0.416	0.423	0.321	0.509	0.491	0.504	0.292	0.282	0.328	0.312
Gd	0.386	0.422	0.557	0.502	0.664	0.926912	0.963	0.513	0.78	0.961	1.09	1.05	1.02	1.66	0.751	1.25	1.03	0.693	1.01	1.08	1.61	1.68	1.17	1.28	1.26	0.666	1.25	1.2	0.781	1.14	1.37	1.5	1.01	1.85	1.31	1.82	0.992	0.814	1.09	1.01
Tb	0.0699	0.0775	0.1	0.0907	0.119	0.159424	0.177	0.0923	0.14	0.174	0.194	0.191	0.182	0.307	0.132	0.224	0.195	0.127	0.195	0.204	0.301	0.305	0.217	0.243	0.227	0.126	0.223	0.219	0.144	0.218	0.242	0.267	0.196	0.33	0.251	0.325	0.186	0.154	0.189	0.181
Dy	0.464	0.509	0.651	0.588	0.777	1.00699	1.14	0.589	0.886	1.1	1.24	1.21	1.16	2	0.87	1.42	1.28	0.85	1.27	1.3	1.94	1.96	1.4	1.61	1.44	0.825	1.44	1.43	0.944	1.43	1.58	1.72	1.32	2.11	1.64	2.03	1.23	0.999	1.2	1.16
Ho	0.106	0.115	0.147	0.132	0.178	0.219373	0.242	0.134	0.2	0.245	0.272	0.27	0.258	0.448	0.189	0.312	0.283	0.188	0.28	0.287	0.431	0.425	0.316	0.358	0.315	0.184	0.319	0.325	0.208	0.314	0.347	0.377	0.292	0.47	0.363	0.444	0.274	0.22	0.265	0.258
Er	0.332	0.368	0.453	0.415	0.551	0.665904	0.706	0.417	0.6	0.729	0.795	0.793	0.741	1.31	0.574	0.892	0.836	0.563	0.824	0.843	1.24	1.22	0.944	1.07	0.935	0.567	0.926	0.96	0.631	0.953	1.03	1.1	0.88	1.37	1.08	1.31	0.829	0.649	0.776	0.758
Tm	0.0573	0.0615	0.0771	0.0693	0.0929	0.11108	0.107	0.0706	0.1	0.113	0.124	0.123	0.115	0.206	0.0907	0.141	0.129	0.0903	0.129	0.135	0.189	0.19	0.151	0.169	0.148	0.0932	0.148	0.154	0.104	0.151	0.162	0.171	0.138	0.218	0.17	0.201	0.131	0.102	0.125	0.118
Yb	0.399	0.429	0.528	0.479	0.639	0.740067	0.658	0.482	0.668	0.727	0.801	0.795	0.736	1.28	0.6	0.9	0.835	0.589	0.84	0.874	1.22	1.21	0.966	1.11	0.958	0.646	0.922	0.991	0.692	0.987	1.05	1.07	0.911	1.37	1.11	1.29	0.843	0.675	0.798	0.758
Lu	0.0682	0.0751	0.0876	0.08	0.106	0.125317	0.102	0.0815	0.11	0.116	0.126	0.128	0.117	0.198	0.0957	0.143	0.13	0.0932	0.133	0.141	0.19	0.187	0.152	0.178	0.148	0.107	0.149	0.158	0.112	0.155	0.163	0.168	0.145	0.217	0.176	0.204	0.136	0.106	0.128	0.119
Hf	0.43	0.471	0.589	0.516	0.705	1.18988	0.649	0.527	0.857	0.769	0.78	0.788	0.757	0.829	0.576	0.851	0.891	0.567	1.02	0.944	0.821	1.11	0.797	1.2	0.977	0.899	0.959	0.787	1.24	1.17	1.03	1	1.02	1.52	1.65	1.5	0.767	1.05	0.991	0.798
Ta							0.0334			0.035		0.0385	0.0356	0.0372		0.0404	0.0342	0.0334	0.0426	0.045	0.0367	0.052		0.0485		0.0464	0.0458	0.039	0.063	0.0465		0.0427	0.0423	0.0625	0.0647	0.0635	0.0386	0.0393	0.0423	0.0384
Pb	0.817	0.874	1.1	1.31	1.53	1.62223	0.532	0.93	1.41	0.992	1.04	1.03	0.764	0.821	0.626	0.9	0.872	0.679	0.687	1.46	1.7	1.02	0.671	0.983	1.01	1.06	1.59	0.751	0.877	0.578	0.954	0.91	1.56	1.79	1.06	1.56	1.75	1.25	1.4	3.07
Th	0.0745	0.0817	0.101	0.0873	0.113	0.196058	0.0362	0.089	0.134	0.055	0.0561	0.0561	0.0525	0.0448	0.0521	0.0711	0.0685	0.048	0.105	0.0989	0.0423	0.0903	0.0798	0.125	0.103	0.128	0.103	0.0573	0.177	0.129	0.12	0.0667	0.101	0.176	0.177	0.176	0.0834	0.15	0.156	0.0962
U	0.0653	0.0745	0.0884	0.0789	0.111	0.163639	0.0753	0.0773	0.116	0.056	0.0483	0.0852	0.0562	0.106	0.0414	0.0797	0.0611	0.0535	0.113	0.0926	0.042	0.0817	0.0802	0.0804	0.0665	0.11	0.0789	0.085	0.199	0.142	0.112	0.122	0.0716	0.196	0.207	0.254	0.0707	0.0993	0.113	0.0782
B	9.66305	9.88191	11.1918	9.77061	14.2809	13.2666		10.7028	12.5561		9.78205				6.17753		3.5122		2.25246				4.32965	3.01	5.65147	11.0971			3.75102	3.21108	4.01956		5.74688		4.5993			2.77947
87Sr/86Sr	0.704429	0.704234	0.704107	0.70506	0.704681			0.704439	0.704356	0.703604	0.703639		0.703565	0.703794	0.703545	0.703477	0.703435	0.70394	0.703436		0.703443	0.703495	0.703422	0.703525		0.703968	0.703634		0.703732	0.703492	0.703462		0.703721	0.703522	0.703579	0.703501	0.703409	0.703659		0.703433
±1s	4	4	4	4	3			4	4	3	3		3	3	3	3	4	3	3		3	4	4	3		3	4		3	3	3		3	3	4	2	3	3		3
87Sr/86Sri	0.704116	0.703892	0.703799	0.704779	0.704298			0.704114	0.704013	0.703443	0.703495		0.703309	0.703687	0.703466	0.703318	0.703241	0.703796	0.703395		0.703427	0.703471	0.703297	0.703437		0.703693	0.703529		0.703484	0.703459	0.703217		0.703593	0.703311	0.703461	0.703374	0.703303	0.703621		0.70342
143Nd/144Nd	0.512983	0.512997	0.513015	0.512999	0.512986	0.513017	0.51308	0.512995	0.513006	0.513077	0.513076	0.513074	0.513081	0.513057	0.513065	0.51307	0.51308	0.513056	0.513074	0.513048	0.513049	0.513078	0.513075	0.513048	0.513059	0.513015	0.513047	0.513077	0.513029	0.513069	0.513047	0.513081	0.513056	0.513058	0.513046	0.513052	0.513062	0.513061	0.51305	0.513044
±1s	6	7	5	6	5	4	4	6	5	4	5	5	5	5	6	4	5	5	5	4	4	4	5	5	5	5	5	4	9	6	5	5	5	5	4	5	5	5	6	6
eNd	6.89347	7.16347	7.51829	7.19273	6.94848	7.54055	8.76939	7.12446	7.33435	8.71184	8.696	8.66795	8.79213	8.32573	8.48569	8.58173	8.77149	8.30414	8.65345	8.14808	8.17354	8.74247	8.68859	8.14549	8.36533	7.51324	8.13452	8.7	7.79238	8.55475	8.13261	8.79621	8.31676	8.34382	8.11466	8.23299	8.41853	8.40123	8.18813	8.08337
eNdi	6.97229	7.25126	7.55857	7.22497	7.01047	7.66968	8.59584	7.15152	7.42552	8.63101	8.66466	8.61539	8.69185	8.18518	8.49769	8.58296	8.74705	8.24193	8.62807	8.07858	8.00414	8.69542	8.63459	8.13209	8.3588	7.56583	8.09975	8.67722	7.90615	8.56817	8.11903	8.71431	8.27334	8.35097	8.15525	8.24042	8.37356	8.35833	8.21513	8.11008
176Hf/177Hf			0.283133	0.283146	0.283142		0.283241	0.283138	0.283138	0.283196	0.283222	0.283198	0.283223	0.28326	0.283211	0.283216	0.283218	0.283181	0.283232	0.283202	0.283264	0.283245	0.283224	0.283221	0.283204	0.28314	0.283196	0.283232	0.28312	0.283217	0.283228	0.283224	0.28322	0.283204	0.283224	0.283207	0.283239	0.283183	0.28317	0.283193
±1s			4	11	15		5	5	6	4	4	3	4	3	5	5	4	3	5	4	3	3	5	3	4	4	4	4	4	4	4	3	3	4	4	4	3	4	4	4
eHf			12.3085	12.7682	12.6361		16.1227	12.4929	12.4982	14.5183	15.4677	14.5961	15.4953	16.8132	15.0617	15.2475	15.3064	13.9993	15.8158	14.7337	16.9354	16.284	15.5108	15.407	14.8116	12.5375	14.5424	15.8	11.8457	15.2694	15.6674	15.5245	15.3746	14.8084	15.5185	14.9071	16.0401	14.0583	13.6081	14.4434
eHfi			12.7218	13.1519	13.0419		16.4969	12.8785	13.0072	14.9219	15.8212	14.9453	15.8816	16.8042	15.3936	15.5705	15.7333	14.3394	16.3155	15.1443	16.9612	16.6051	15.7274	15.8225	15.2123	13.0903	14.9248	15.9858	12.5331	15.7593	16.0364	15.8478	15.8191	15.25	16.1295	15.3804	16.3197	14.696	14.1134	14.8551
d11B (‰)	0.2	-0.23	1.56	1.16	0.33	0.21		1	1.59		4.84				9.91		6.25		3.61				1.58	6.86	8.19	2.06			-0.2	4.03	1.22		6.56		1.57			3.79
±1s	0.040283	0.046663	0.0380913	0.0444688	0.0402664	0.0635686		0.0465813	0.035974		0.0310926				0.0365128		0.0344905		0.0388784				0.0324768	0.033676	0.040859	0.0324608			0.0325344	0.0345566	0.0411631		0.0387745		0.0339685			0.0324056
d11BL (‰)							1.09			4.73	3.6	-0.27	0.55	0.65	7.77	3.45	4.47	6.52	2.58	0.27	3.19	5.97	1.31966	7.32	8.2	1.75	8.29	0.51	0.36	4.75	2.56	2.24	6.56	1.48	2.32	2.97	2.06	4.08	6.52	-1.64
±1s							0.0444759			0.0339597	0.031586	0.0455365	0.0496195	0.0514669	0.0452064	0.0742056	0.0302207	0.0616346	0.0389274	0.0727781	0.276516	0.0859171	0.0411505	0.0377864	0.0279597	0.0346379	0.0621194	0.0699119	0.0346773	0.0366919	0.0302908	0.0472258	0.0387846	0.141556	0.0369713	0.0489246	0.0748538	0.0410339	0.0569295	0.0467076
d11B* (‰)																							1.37988
±1s																							0.0490829
d11B (‰): Analyses on un-leached sample;
d11BL (‰): Analyses on leached sample;
d11B*(‰): Re-analyses on different digestion of the leached sample;
The Nd-Hf isotopes of sample 1442A-36R-2 are updated in this study.
